# Supplementary material for: Low Light Facilitates Cyclic Electron Flows around PSI to Assist PSII against High Temperature Stress
Source: Plants (Basel). 2022 Dec 15;11(24):3537. doi: 10.3390/plants11243537 (PMC9788621; doi:10.3390/plants11243537)
Supplement: Supplementary file 1 [file plants-11-03537-s001.zip]

Archive with 1 entries (1 files):
- plants-2065076-supplementary.pdf
